# Supplementary material for: Interplay of the forces governing steroid hormone micropollutant adsorption in vertically-aligned carbon nanotube membrane nanopores
Source: Nat Commun. 2024 Feb 6;15:1114. doi: 10.1038/s41467-024-44883-2 (PMC10847130; doi:10.1038/s41467-024-44883-2)
Supplement: Supplementary file 3 — Source Data [file 41467_2024_44883_MOESM3_ESM.xlsx]

## Sheet: Figure 2
ROW 1: PARAMETER		Figure A	Pore diameter	L_p	Pore diameter	L_p	Error L_p	Pore diameter	L_p	Error L_p		Figure B	Flux	Error	Flow veloc.	Error flow veloc.	F_H	Error F_H
ROW 2: UNITS			nm	LMHB	nm	LMHB	LMHB	nm	LMHB	LMHB			LMH	LMH	m/s	m/s	pN	pN
ROW 3: DESCRIPTION			VaCNT	VaCNT	UF	UF	UF	NF270	NF270	NF270
ROW 4 ONWARDS: DATA			1.7	42.6316	1.6	4	1	0.8	13	3			56.9	6	0.00046933	9.3536e-05	0.0033	0.00065766
			1.7	30.4679	2.8	6.5	2						27.2	2.6	0.000224354	2.00159e-05	0.00158	0.000140734
			1.7	11.0988	3.7	11	2						7.4	3.7	6.10376e-05	1.01729e-05	0.000429161	7.15268e-05
			1.7	61.5894	5.4	88	7						43.5	4.6	0.000358802	3.52863e-05	0.00252	0.000248101
			1.7	15.1899									25.7	3.4	0.000211982	2.58008e-05	0.00149	0.000181407
			1.7	22.3039									37.1	3.1	0.000306013	2.32685e-05	0.00215	0.000163603
			1.7	27.2815
			1.7	14.9103
			1.7	11.6059
			1.7	7.42125
			1.7	67.45
			1.7	40.5078
			1.7	32.0686
			1.7	11.7278
			1.7	8.94376
			1.7	13.4539
			2.6	38.3019
			2.6	64.5909
			2.6	39.2211
			3.3	3.10868

## Sheet: Figure 3
ROW 1: PARAMETER		Figure A	V_p	c_p / c_0	Error bar		V_p	c_p / c_0	Error bar		V_p	c_p / c_0	Error bar		V_p	c_p / c_0	Error bar		Figure B	Membrane	m_ads	Error m_ads	q_ads,A	Error q_ads,A
ROW 2: UNITS			mL	No units	No units		mL	No units	No units		mL	No units	No units		mL	No units	No units				ng		ng cm−2
ROW 3: DESCRIPTION			VaCNT-MF	VaCNT-MF	VaCNT-MF		MF	MF	MF		UF	UF	UF		NF270	NF270	NF270
ROW 4 ONWARDS: DATA			0.97	0.07885	0.04021		1	0.23741	0.04035		5.19	0.88668	0.04		1.5	0.01911	0.03			NF270*	4.2	1.4	2.1	0.7
			1.96	0.74057	0.03106		2	0.67675	0.03097		10.43	0.94299	0.04		2.5	0.01983	0.04			UF	0.66	0.36	0.33	0.18
			2.98	0.83718	0.0313		3	0.80685	0.03129		20.89	0.94811	0.04		3.5	0.06546	0.04			MF	0.324219	0.129555	0.162109	0.0647775
			3.98	0.9348	0.02219		4	0.91106	0.02213		31.52	0.94909	0.04		4.6	0.12972	0.05			VaCNT-MF	0.37719	0.12112	0.188595	0.06056
			5	0.91269	0.0221		5	0.89111	0.02205		42.17	0.95756	0.04		6.2	0.17212	0.05			VaCNT	0.0529712	0.177354	0.0264856	0.0886771
			10	0.93756	0.0222		10	0.90444	0.02211		52.85	0.95622	0.04		7.9	0.2336	0.06
			15	0.96489	0.02232		15	0.94047	0.02226		63.57	0.95702	0.04		9.8	0.23836	0.06
			16.57	0.95509	0.02228		20	0.96295	0.02235						11.5	0.27394	0.06
			27.07	0.96547	0.02232		25	0.94848	0.02229						13.5	0.2935	0.07
			32.07	0.99749	0.02246		45	0.99251	0.02248						15.3	0.32789	0.07
			37.07	0.96801	0.02233		65	0.99248	0.02248						17.3	0.35926	0.07
			42.08	0.98609	0.02241		85	0.99622	0.0225
			47.07	0.98201	0.02239		100	0.98706	0.02246
			52.08	0.97713	0.02237
			58.13	0.97598	0.02237
			78.11	0.97916	0.02238
			98.11	0.98044	0.02239

## Sheet: Figure 5
Figure A and B	V_p	c_p / c_0	Error bar	q_ads,A	Error q_ads,A		V_p	c_p / c_0	Error bar	q_ads,A	Error q_ads,A		V_p	c_p / c_0	Error bar	q_ads,A	Error q_ads,A		V_p	c_p / c_0	Error bar	q_ads,A	Error q_ads,A		V_p	c_p / c_0	Error bar	q_ads,A	Error q_ads,A		V_p	c_p / c_0	Error bar	q_ads,A	Error q_ads,A
	mL			ng/cm2	ng/cm2		mL			ng/cm2	ng/cm2		mL			ng/cm2	ng/cm2		mL			ng/cm2	ng/cm2		mL			ng/cm2	ng/cm2		mL			ng/cm2	ng/cm2
Flux (LMH)	6	6	6	6	6		30 rep1	30 rep1	30 rep1	30 rep1	30 rep1		30 rep2	30 rep2	30 rep2	30 rep2	30 rep2		38	38	38	38	38		45	45	45	45	45		60	60	60	60	60
	1	0.00674	0.02	0.049845	0.00112		1	0.01121	0.02	0.051195	0.00112		1	0.05967	0.02	0.048665	0.00112		1	0.0528	0.02	0.04831	0.00112		1	0.03731	0.02	0.045785	0.00112		0.97	0.07845	0.02	0.04445	0.00109
	2	0.20503	0.02	0.089775	0.00174		2	0.21799	0.02	0.09205	0.00174		2	0.46287	0.02	0.077175	0.001745		2	0.45508	0.02	0.07651	0.001745		2	0.21814	0.02	0.082525	0.00174		1.96	0.73684	0.02	0.05723	0.001715
	3	0.5518	0.02	0.112365	0.00231		3	0.48744	0.02	0.11943	0.00231		3	0.62666	0.02	0.09749	0.002315		3	0.60883	0.02	0.097015	0.002315		3	0.49085	0.02	0.105635	0.00231		2.98	0.83296	0.02	0.06549	0.002305
	4	0.56832	0.02	0.13413	0.002855		4	0.59012	0.02	0.14168	0.002855		4	0.66878	0.02	0.115705	0.00286		4	0.68882	0.02	0.113525	0.00286		4	0.56621	0.02	0.12497	0.002855		3.98	0.93009	0.02	0.068735	0.002855
	5	0.68259	0.02	0.15018	0.00339		5	0.61531	0.02	0.16267	0.00339		5	0.77959	0.02	0.128375	0.003395		5	0.79318	0.02	0.12482	0.003395		5	0.63125	0.02	0.14106	0.003385		5	0.90809	0.02	0.073165	0.003405
	6.49	0.66257	0.02	0.175585	0.004265		8.64	0.77246	0.02	0.21047	0.006165		10	0.87232	0.02	0.168545	0.00755		10	0.87952	0.02	0.159695	0.00755		7.73	0.74609	0.02	0.1693	0.0053		10	0.93283	0.02	0.088695	0.007565
	11.49	0.79762	0.02	0.227085	0.0082		13.32	0.82336	0.02	0.26002	0.009345		15	0.87929	0.02	0.206975	0.010745		15	0.8892	0.02	0.19215	0.010745		12.85	0.85542	0.02	0.19428	0.009085		15	0.96003	0.02	0.09743	0.01076
	16.5	0.80383	0.02	0.27713	0.011375		17.97	0.8673	0.02	0.29903	0.01214		20	0.89624	0.02	0.24117	0.013665		20	0.92664	0.02	0.21524	0.013665		17.85	0.89055	0.02	0.209885	0.01217		16.57	0.95027	0.02	0.100935	0.01145
	20.4	0.83146	0.02	0.3107	0.0135		22.69	0.89822	0.02	0.331335	0.01484		25	0.91447	0.02	0.270805	0.01646		25	0.92339	0.02	0.239145	0.01646		22.85	0.90443	0.02	0.222025	0.01505		27.07	0.9606	0.02	0.11897	0.019115
	25.4	0.8479	0.02	0.349625	0.01635		27.33	0.9145	0.02	0.359315	0.017395		45	0.9498	0.02	0.35401	0.032465		45	0.98733	0.02	0.270835	0.03249		27.85	0.91469	0.02	0.2316	0.017825		32.07	0.99246	0.02	0.119595	0.02163
	28.9	0.84683	0.02	0.377065	0.018135		32.06	0.91207	0.02	0.38841	0.01996		65	0.96091	0.02	0.42611	0.0452		65	0.99938	0.02	0.290475	0.045235		47.85	0.92909	0.02	0.255495	0.033575		37.07	0.96313	0.02	0.127555	0.02415
	38.9	0.84964	0.02	0.45405	0.02465		36.75	0.92734	0.02	0.41368	0.022465		85	0.97306	0.02	0.486055	0.056915		85	0.99019	0.02	0.3193	0.05694		67.85	0.95266	0.02	0.25582	0.046295		42.08	0.98112	0.02	0.13102	0.026675
	45.73	0.86467	0.02	0.5015	0.028375		55.46	0.99176	0.02	0.45422	0.03634		100	0.97354	0.02	0.530655	0.064745		100	0.9966	0.02	0.33611	0.06477		87.85	0.96043	0.02	0.248375	0.058005		47.07	0.97706	0.02	0.135485	0.029195
	55.73	0.89426	0.02	0.556175	0.034215		73.89	1.00721	0.02	0.47992	0.04791								116	0.98844	0.02	0.36057	0.073185		107.85	0.95036	0.02	0.251	0.06921		52.08	0.9722	0.02	0.141185	0.031725
	63.13	0.90282	0.02	0.59347	0.038135		91.94	1.00592	0.02	0.506255	0.058415																				58.13	0.97106	0.02	0.148415	0.03488
							108.98	1.03905	0.02	0.50288	0.06785																				78.11	0.97422	0.02	0.16913	0.04836
																															98.11	0.9755	0.02	0.188595	0.06056
																															118.11	0.97262	0.02	0.21093	0.072125

## Sheet: Figure 6
Figure A	Flux	ERROR Flux	q_ads,A	Error q_ads,A		q_ads,A	Error q_ads,A	Figure B	q_ads,A	Error q_ads,A	F_H	Error F_H	Flow veloc.
	LMH	LMH	ng/cm2	ng/cm2		ng/cm2	ng/cm2		ng/cm2	ng/cm2	pN	pN	m/s
			VaCNT-MF	VaCNT-MF		MF	MF		VaCNT	VaCNT	VaCNT	VaCNT	VaCNT
	7.4	3.7	0.595	0.04		0.2	0.055		0.395	0.068005	0.000429161	7.15268e-05	6.10376e-05
	27.2	2.6	0.47	0.04		0.275	0.045		0.195	0.06021	0.00158	0.000140734	0.000224354
	25.7	3.4	0.425	0.045		0.275	0.045		0.15	0.06364	0.00149	0.000181407	0.000211982
	39.1	3.1	0.27	0.045		0.23	0.045		0.04	0.06364	0.00215	0.000163603	0.000306013
	43.5	4.6	0.255	0.045		0.23	0.045		0.025	0.06364	0.00252	0.000248101	0.000358802
	56.9	6	0.16	0.045		0.15	0.045		0.01	0.06364	0.0033	0.00065766	0.00046933

## Sheet: Figure 7
Hormone type	F_A	q_ads,A	Error q_ads,A
	pN	ng/cm2
E1	102.856	0.078195	0.091575
E2	106.812	0.16963	0.073905
T	115.024	0.20486	0.09168
P	132.692	0.563555	0.09119

## Sheet: Figure 8
Pore diameter	q_ads,A	Error q_ads,A	Log EF	Error log EF
nm	ng/cm2	ng/cm2
1.7 +- 0.7	0.25288	0.09396	3.449	0.18833
2.6+- 0.7	0.271635	0.09324	2.85188	0.12999
3.3 +- 0.8	0.23863	0.09173	2.24214	0.17094
